# Supplementary material for: Primary breast double-hit lymphoma management and outcomes: a real-world multicentre experience
Source: Cancer Cell Int. 2021 Sep 17;21:498. doi: 10.1186/s12935-021-02198-y (PMC8447786; doi:10.1186/s12935-021-02198-y)
Supplement: Supplementary file 1 — Additional file 1. Original data. [file 12935_2021_2198_MOESM1_ESM.xls]

## Sheet: 原始数据（年龄调整版）
patients ID	age	Age groups	survival time	survival status	PFS	PFS status	P53+	chemotherapy	CD5+	CD10+	BCL2+	BCL6+	GCB	Ki67	results of fish	radiotherapy	ASCT	tumor size	B symptoms	risk stratification	staging	choromosomal abnormalities
1	42	1	42	1	42	0	1	0	0	1	1	1	1	2	1	1	1	1	1	2	2	0
2	57	2	29	1	29	0	0	0	1	0	1	1	1	2	2	0	1	1	0	1	1	0
3	44	1	15	1	15	0	0	0	0	0	1	1	1	2	1	1	1	1	0	1	1	0
4	59	2	19	1	19	0	1	0	1	1	1	1	1	2	1	1	1	1	1	1	2	0
5	41	1	25	0	25	1	1	0	0	0	1	1	0	2	1	1	0	1	1	1	2	0
6	45	1	10	0	10	1	0	0	0	0	1	1	1	2	1	1	0	1	1	2	4	0
7	54	2	6	0	6	1	1	0	0	0	1	1	1	1	1	0	0	2	1	2	4	0
8	56	2	11	0	11	1	1	0	1	1	0	1	1	2	1	1	0	2	1	1	2	0
9	57	2	11	0	11	1	1	0	0	1	1	1	1	2	2	0	0	1	0	1	2	0
10	48	1	10	0	10	1	1	0	1	0	1	0	1	2	1	0	0	1	1	2	4	0
11	42	1	6	0	6	1	1	0	1	1	1	1	1	2	1	0	0	2	1	2	4	1
12	44	1	7	0	7	1	1	0	1	1	1	1	1	2	1	0	0	1	1	1	2	1
13	48	1	12	0	12	1	0	0	1	1	1	1	1	2	1	1	1	2	0	2	4	0
14	57	2	9	0	9	1	1	0	0	1	1	1	1	2	1	1	0	2	0	2	4	1
15	47	1	9	0	9	1	0	0	0	0	1	1	0	2	2	1	0	1	1	1	2	0
16	49	1	18	1	16	1	1	0	0	1	1	1	1	2	1	1	0	1	0	1	1	0
17	40	1	67	1	67	0	1	1	0	0	1	1	1	2	1	1	1	1	1	1	1	0
18	42	1	74	1	74	0	1	1	0	1	1	1	1	2	1	1	1	1	1	1	1	0
19	54	2	61	1	61	0	1	1	0	1	1	1	1	2	1	1	0	1	0	1	2	0
20	59	2	59	1	59	0	0	1	0	1	1	1	1	2	1	1	1	2	0	2	2	1
21	61	2	62	1	62	0	1	1	0	0	1	1	0	2	1	1	0	2	0	1	2	1
22	50	1	49	1	49	0	0	1	0	1	1	1	1	2	1	0	1	1	1	1	1	0
23	36	1	49	1	49	0	1	1	0	0	1	0	1	2	1	1	0	1	0	2	4	0
24	24	1	51	0	47	1	1	1	1	1	1	1	0	2	1	1	1	1	1	1	1	1
25	43	1	19	0	15	1	0	1	1	0	1	1	1	2	2	0	0	2	1	1	2	0
26	54	2	17	0	15	1	1	1	0	1	1	1	1	2	2	0	0	2	1	2	4	0
27	60	2	31	0	28	1	1	1	0	1	1	1	1	2	1	0	0	1	1	2	4	0
28	40	1	13	0	12	1	0	1	1	1	1	1	1	1	2	0	1	2	1	1	2	0
29	52	2	15	0	13	1	1	1	0	0	1	1	1	2	1	0	0	2	0	2	4	1
30	55	2	6	0	5	1	0	1	0	1	1	1	1	2	1	0	0	2	1	2	4	0
31	48	1	29	0	25	1	1	1	1	0	1	0	1	2	1	0	0	1	0	1	2	0
32	55	2	14	0	11	1	1	1	0	0	1	1	1	2	1	1	0	1	0	2	1	1
33	58	2	39	0	33	1	1	1	0	0	1	1	1	2	1	1	1	1	0	2	2	0
34	46	1	13	0	10	1	1	1	0	1	1	1	0	2	1	1	0	1	1	2	1	1
35	40	1	67	1	67	0	1	2	1	1	1	1	0	2	1	1	1	1	1	1	1	0
36	41	1	62	1	62	0	1	2	1	1	1	1	0	2	1	1	0	2	0	1	2	1
37	42	1	74	1	74	0	0	2	0	1	1	1	1	2	1	1	1	1	1	1	1	0
38	44	1	61	1	61	0	0	2	0	0	1	1	1	2	1	1	0	1	0	1	2	0
39	51	2	29	1	29	0	0	2	0	0	1	1	1	2	1	0	1	1	0	1	1	0
40	54	2	51	1	51	0	1	2	0	1	0	1	1	1	1	1	1	1	1	1	1	1
41	59	2	59	1	59	0	0	2	0	0	1	1	1	2	2	1	1	2	0	2	2	1
42	40	1	31	0	31	1	1	2	0	1	1	1	1	2	1	1	0	1	1	2	4	0
43	41	1	25	0	23	1	0	2	0	1	1	1	1	1	2	1	0	1	1	1	2	0
44	43	1	19	0	15	1	1	2	1	1	1	1	0	2	2	0	0	2	1	1	2	0
45	46	1	10	0	10	1	1	2	0	1	1	1	1	2	2	1	0	2	1	2	4	0
46	48	1	42	0	40	1	1	2	1	1	1	1	1	2	1	1	1	1	1	2	2	0
47	54	2	6	1	5	1	1	2	0	0	1	1	1	2	1	0	0	2	1	2	4	0
48	56	2	11	0	9	1	1	2	1	1	1	1	1	2	1	1	0	2	1	1	2	0
